# Supplementary material for: The landscape of therapeutic vulnerabilities in EGFR inhibitor osimertinib drug tolerant persister cells
Source: NPJ Precis Oncol. 2022 Dec 27;6:95. doi: 10.1038/s41698-022-00337-w (PMC9794691; doi:10.1038/s41698-022-00337-w)
Supplement: Supplementary file 2 — Supplementary Data 1 [file 41698_2022_337_MOESM2_ESM.xlsx]

## Sheet: Table S3
Supplementary Data 1: osimertinib DTP upfront and sequential drug combination screen summarized data. In Supplementary Data 1, we provide the AUC values for individual experimental replicates of the drug combination screen. In Supplementary Data 2, we provide the average AUCs across experimental replicates, the calculations used in Figure 3 D-E, and the status of whether a drug combination was a …
Cell line	Drug	Dose (nM)	Putative Target	Screen format	AUC osi. DTP control	AUC osi. DTP combo	AUC DMSO	AUC monotherapy
PC9	Capivasertib	300	AKT	sequential	12535	2154.03	43316	42713
PC9	Capivasertib	300	AKT	sequential	10725	2028.12	30578	29013
PC9	Capivasertib	300	AKT	sequential	3562	1393.81	31840	30684
PC9	Capivasertib	300	AKT	upfront	19015	13157.6	31840	30684
PC9	Capivasertib	300	AKT	upfront	10245	9240.7	30578	29013
PC9	Capivasertib	300	AKT	upfront	15354	14640.2	43316	42713
PC9	Alectinib	1000	ALK	upfront	24924	10776.8	22064	16181
PC9	Alectinib	1000	ALK	sequential	15001	12467.7	22064	16181
PC9	Crizotinib	1000	ALK	upfront	24924	7507.51	22064	21103
PC9	Crizotinib	1000	ALK	sequential	15001	8357.86	22064	21103
PC9	SB525334	1000	ALK5	upfront	24924	25302	22064	21683
PC9	SB525334	1000	ALK5	sequential	15001	14534.1	22064	21683
PC9	SB525334	1000	ALK5	upfront	18577	20273.2	20567	20351
PC9	SB525334	1000	ALK5	sequential	13130	13604.7	20567	20351
PC9	AZD0156	300	ATM	sequential	15044	3978.28	30604	30285
PC9	AZD0156	300	ATM	upfront	20672	5992.57	30604	30285
PC9	AZD0156	300	ATM	upfront	11798	5591.98	29563	30078
PC9	AZD0156	300	ATM	sequential	7760	4600.77	29563	30078
PC9	AZD0156	300	ATM	upfront	24924	22350.9	22064	22012
PC9	AZD0156	300	ATM	sequential	15001	14774.9	22064	22012
PC9	AZD6738	1000	ATR	upfront	20672	15863.9	30604	30754
PC9	AZD6738	1000	ATR	sequential	15044	12278	30604	30754
PC9	AZD6738	1000	ATR	upfront	24924	16514.6	22064	21684
PC9	AZD6738	1000	ATR	sequential	15001	14330.8	22064	21684
PC9	VTX680	100	AURKA	sequential	3562	1806.9	31840	30885
PC9	VTX680	100	AURKA	upfront	19015	16423.2	31840	30885
PC9	AZD2811	100	AURKA	sequential	10175	3939.62	27958	10447
PC9	LY3298176	100	AURKA	upfront	19512	8538.65	21678	21657
PC9	LY3298176	100	AURKA	sequential	10671	8183.46	21678	21657
PC9	LY3298176	100	AURKA	upfront	16535	7477.39	19076	19268
PC9	LY3298176	100	AURKA	sequential	12231	5320.35	19076	19268
PC9	AZD2811	100	AURKB	upfront	16134	1682.59	27958	10447
PC9	AZD2811	100	AURKB	upfront	8775	1119	72888	45446
PC9	AZD2811	100	AURKB	upfront	22377	4684.98	30002	26379
PC9	AZD2811	100	AURKB	sequential	9508	1723.36	26668	17624
PC9	AZD2811	100	AURKB	upfront	11298	2500.96	26668	17624
PC9	AZD2811	100	AURKB	sequential	4730	1028	72888	45446
PC9	AZD2811	100	AURKB	sequential	13992	5198.72	30002	26379
PC9	AZD2811	100	AURKB	upfront	16535	2724.69	19076	16288
PC9	AZD2811	100	AURKB	sequential	12231	3309.25	19076	16288
PC9	SGI-7079	300	AXL	sequential	12535	1009.89	43316	33706
PC9	SGI-7079	300	AXL	upfront	15354	3196.42	43316	33706
PC9	R428	300	AXL	upfront	34430	11659.8	30008	28206
PC9	SGI-7079	300	AXL	upfront	21337	6803.09	28684	21410
PC9	SGI-7079	300	AXL	sequential	15163	4861.82	28684	21410
PC9	R428	300	AXL	sequential	29087	12061.3	30008	28206
PC9	AZ'6206	300	AXL	upfront	21337	9226.4	28684	27276
PC9	AZ'6206	300	AXL	upfront	34430	21048.6	30008	29949
PC9	AZ'5845	300	AXL	upfront	21337	16244.5	28684	28821
PC9	SGI-7079	300	AXL	upfront	34430	25887	30008	29662
PC9	AZ'6206	300	AXL	sequential	29087	25183.4	30008	29949
PC9	SGI-7079	300	AXL	sequential	29087	25242.1	30008	29662
PC9	AZ'6206	300	AXL	sequential	15163	13109.3	28684	27276
PC9	AZ'5845	300	AXL	sequential	15163	14116.8	28684	28821
PC9	AZ'6206	300	AXL	upfront	13449	10578.2	20197	20120
PC9	AZ'6206	300	AXL	sequential	11273	9747.69	20197	20120
PC9	AZ'5845	300	AXL	upfront	13449	9974.87	20197	19527
PC9	AZ'5845	300	AXL	sequential	11273	9865.63	20197	19527
PC9	R428	300	AXL	upfront	13449	7526.57	20197	19575
PC9	R428	300	AXL	sequential	11273	6534.92	20197	19575
PC9	AZD5153	300	BRD4	sequential	12891	2115.82	44384	39717
PC9	AZD5153	300	BRD4	sequential	3562	2500.04	31840	31688
PC9	JQ1	300	BRD4	sequential	12589	10800.9	28243	28687
PC9	JQ1	300	BRD4	sequential	4730	4169	72888	71795
PC9	AZD5153	300	BRD4	upfront	16570	19730.4	44384	39717
PC9	AZD5153	300	BRD4	upfront	19015	27360.6	31840	31688
PC9	JQ1	300	BRD4	upfront	16088	25931.4	28243	28687
PC9	JQ1	300	BRD4	upfront	8775	28306	72888	71795
PC9	AZD5153	300	BRD4	upfront	16535	15310.3	19076	19172
PC9	AZD5153	300	BRD4	sequential	12231	5478.56	19076	19172
PC9	AZD5153	300	BRD4	upfront	17834	15837.7	21594	20466
PC9	AZD5153	300	BRD4	sequential	10968	7841.63	21594	20466
PC9	GNE-375	100	BRD9	upfront	16570	7745.99	44384	44632
PC9	GNE-375	100	BRD9	sequential	12891	7145.92	44384	44632
PC9	iBRD9	1000	BRD9	upfront	8775	6421	72888	72963
PC9	iBRD9	1000	BRD9	sequential	4730	4013	72888	72963
PC9	CBP30	1000	CBP/P300	upfront	11298	10731.2	26668	28354
PC9	CBP30	1000	CBP/P300	sequential	9508	9309.54	26668	28354
PC9	CBP30	1000	CBP/P300	sequential	12065	13526.1	48219	49044
PC9	CBP30	1000	CBP/P300	sequential	4730	6291	72888	72769
PC9	CBP30	1000	CBP/P300	upfront	22645	37324.5	48219	49044
PC9	CBP30	1000	CBP/P300	upfront	8775	20417	72888	72769
PC9	Abemaciclib	100	CDK4/6	upfront	29852	6409	88996	88430
PC9	Abemaciclib	100	CDK4/6	sequential	10725	2305.15	30578	29713
PC9	Abemaciclib	100	CDK4/6	sequential	23366	7104.2	88996	88430
PC9	Abemaciclib	100	CDK4/6	sequential	15163	7745.98	28684	28357
PC9	Ribociclib	300	CDK4/6	sequential	23366	13599.4	88996	88222
PC9	Abemaciclib	100	CDK4/6	upfront	10245	6071.33	30578	29713
PC9	Ribociclib	300	CDK4/6	upfront	29852	20456	88996	88222
PC9	Abemaciclib	100	CDK4/6	upfront	21337	15836.5	28684	28357
PC9	THZ1	1000	CDK7	sequential	11414	12598.6	31219	31014
PC9	THZ1	1000	CDK7	upfront	18848	21270.5	31219	31014
PC9	AZD7762	5	CHK1/2	sequential	7760	4940.11	29563	26798
PC9	AZD7762	5	CHK1/2	upfront	11798	9406.12	29563	26798
PC9	IACS-010759	10	Complex I	upfront	16887	15340	18385	18118
PC9	IACS-010759	10	Complex I	sequential	11178	9951.08	18385	18118
PC9	IACS-010759	10	Complex I	upfront	16535	12473.8	19076	18918
PC9	IACS-010759	10	Complex I	sequential	12231	3869.86	19076	18918
PC9	AZD7648	1000	DNA-PK	upfront	20672	12674.3	30604	30497
PC9	AZD7648	1000	DNA-PK	sequential	15044	10517.4	30604	30497
PC9	AZD0364	100	ERK1/2	upfront	18848	2023.54	31219	30885
PC9	AZD0364	100	ERK1/2	upfront	24473	2576	49189	46157
PC9	AZD0364	100	ERK1/2	sequential	14554	2467.47	49189	46157
PC9	ERK 6197	100	ERK1/2	upfront	24473	6673	49189	49325
PC9	ERK 6197	100	ERK1/2	sequential	14554	6931.81	49189	49325
PC9	AZD0364	100	ERK1/2	sequential	11414	6428.97	31219	30885
PC9	Tazemetostat	1000	EZH2	upfront	20885	16195.5	30326	29365
PC9	Tazemetostat	1000	EZH2	sequential	14030	11124	30326	29365
PC9	AZD4547	1000	FGFR	upfront	11298	2087.81	26668	28197
PC9	AZD4547	1000	FGFR	sequential	9508	4800.57	26668	28197
PC9	AZD4547	1000	FGFR	upfront	17834	6662.99	21594	20156
PC9	AZD4547	1000	FGFR	sequential	10968	7161.01	21594	20156
PC9	RSL3	100	GPX4	sequential	8716	654.984	45737	46086
PC9	ML210	1000	GPX4	sequential	8716	822.673	45737	46483
PC9	RSL3	100	GPX4	sequential	10175	1245.14	27958	27837
PC9	RSL3	100	GPX4	sequential	14030	1838.63	30326	27266
PC9	RSL3	100	GPX4	upfront	20885	13553.8	30326	27266
PC9	RSL3	100	GPX4	upfront	16134	13921	27958	27837
PC9	RSL3	100	GPX4	upfront	11096	12744	45737	46086
PC9	ML210	1000	GPX4	upfront	11096	19347.4	45737	46483
PC9	Quisinostat	10	HDAC	upfront	16134	1379.97	27958	20800
PC9	Quisinostat	10	HDAC	upfront	22377	4722.17	30002	29786
PC9	Quisinostat	10	HDAC	sequential	10175	2057.06	27958	20800
PC9	Quisinostat	10	HDAC	sequential	13992	4766.54	30002	29786
PC9	Vorinostat	1000	HDAC	upfront	22175	7412.75	31239	29394
PC9	Vorinostat	1000	HDAC	upfront	22645	10426.4	48219	47776
PC9	Vorinostat	1000	HDAC	sequential	14002	6670.39	31239	29394
PC9	Vorinostat	1000	HDAC	sequential	12065	7826.83	48219	47776
PC9	Quisinostat	10	HDAC	upfront	21313	6007	21341	17374
PC9	Quisinostat	10	HDAC	sequential	14708	2702.78	21341	17374
PC9	Tucatinib	1000	HER2	upfront	22377	17231	30002	30217
PC9	Tucatinib	1000	HER2	sequential	13992	11132.5	30002	30217
PC9	Tucatinib	1000	HER2	upfront	19769	18638.7	29345	29394
PC9	Tucatinib	1000	HER2	sequential	16279	17529.1	29345	29394
PC9	Lapatinib	1000	HER2	upfront	19769	18288.5	29345	20938
PC9	Lapatinib	1000	HER2	sequential	16279	21603.6	29345	20938
PC9	Fluvatstatin	1000	HMG-CoA reductase	sequential	8716	916.171	45737	37299
PC9	Fluvatstatin	1000	HMG-CoA reductase	upfront	11096	1810.3	45737	37299
PC9	BMS-754807	100	IGF-IR	sequential	1963	207.026	30580	30073
PC9	BMS-754807	100	IGF-IR	sequential	1963	230.9	30580	30073
PC9	BMS-754807	100	IGF-IR	upfront	28310	13135	49143	48903
PC9	BMS-754807	100	IGF-IR	upfront	8618	4211.28	30580	30073
PC9	BMS-754807	100	IGF-IR	upfront	8618	4821	30580	30073
PC9	BMS-754807	100	IGF-IR	sequential	12502	7398.78	49143	48903
PC9	BMS-754807	100	IGF-IR	upfront	21313	7729.64	21341	20120
PC9	BMS-754807	100	IGF-IR	sequential	14708	3459.61	21341	20120
PC9	AZD4205	1000	JAK1	upfront	17834	14980.7	21594	20838
PC9	AZD4205	1000	JAK1	sequential	10968	8034.13	21594	20838
PC9	KDM5-C70	1000	KDM5	upfront	19015	16706.4	31840	30826
PC9	KDM5-C70	1000	KDM5	sequential	3562	3424.03	31840	30826
PC9	AZD3965	1000	MCT1	upfront	10245	11188	30578	30077
PC9	AZD3965	1000	MCT1	sequential	10725	18604.5	30578	30077
PC9	AZD0095/AZD3965	1000	MCT1/4	upfront	10245	3429.62	30578	28693
PC9	AZD0095/AZD3965	1000	MCT1/4	sequential	10725	8571.62	30578	28693
PC9	AZD0095	1000	MCT4	upfront	10245	12423.5	30578	30788
PC9	AZD0095	1000	MCT4	sequential	10725	14590.7	30578	30788
PC9	Trametinib	10	MEK1/2	upfront	24473	9412	49189	49564
PC9	Selumetinib	300	MEK1/2	upfront	24473	11179	49189	49721
PC9	Selumetinib	300	MEK1/2	sequential	14554	10398.7	49189	49721
PC9	Trametinib	10	MEK1/2	sequential	14554	10380.4	49189	49564
PC9	Trametinib	10	MEK1/2	upfront	21313	6967.71	21341	20406
PC9	Trametinib	10	MEK1/2	sequential	14708	3391.06	21341	20406
PC9	Savolitinib	1000	MET	sequential	12535	7798.53	43316	43602
PC9	Savolitinib	1000	MET	upfront	15354	11892.8	43316	43602
PC9	AZD2014	100	mTOR	sequential	13052	6575.69	28334	24929
PC9	AZD2014	100	mTOR	upfront	17920	14831.2	28334	24929
PC9	PF-3758309	100	PAK4	upfront	21499	12323.3	20347	22834
PC9	PF-3758309	100	PAK4	sequential	14258	3495.43	20347	22834
PC9	KPT-9274	100	PAK4	upfront	21499	12217.4	21913	22834
PC9	KPT-9274	100	PAK4	sequential	14258	6797.6	21913	22834
PC9	Olaparib	1000	PARP	upfront	20672	16573.1	30604	30229
PC9	Olaparib	1000	PARP	sequential	15044	12605.9	30604	30229
PC9	Olaparib	1000	PARP	upfront	24924	18567.2	22064	19953
PC9	Olaparib	1000	PARP	sequential	15001	7458.7	22064	19953
PC9	AZD8835	1000	PIK3CA	sequential	12535	3135.05	43316	43041
PC9	AZD8835	1000	PIK3CA	upfront	15354	5485.6	43316	43041
PC9	GDC-0941	1000	PIK3CA	upfront	8618	4316.87	30580	24744
PC9	AZD8835	1000	PIK3CA	sequential	15163	9435.34	28684	28014
PC9	GDC-0941	1000	PIK3CA	upfront	8618	4768.33	30580	24744
PC9	AZD8835	1000	PIK3CA	upfront	21337	15438.8	28684	28014
PC9	GDC-0941	1000	PIK3CA	sequential	1963	1458.74	30580	24744
PC9	GDC-0941	1000	PIK3CA	sequential	1963	1692	30580	24744
PC9	AZD8186	1000	PIK3CB	upfront	21337	7908.5	28684	28111
PC9	AZD8186	1000	PIK3CB	sequential	12535	4792.12	43316	42671
PC9	AZD8186	1000	PIK3CB	sequential	15163	5772.17	28684	28111
PC9	AZD8186	1000	PIK3CB	sequential	10725	4552.62	30578	29105
PC9	AZD8186	1000	PIK3CB	upfront	15354	8135.25	43316	42671
PC9	AZD8186	1000	PIK3CB	upfront	8618	4601.97	30580	28780
PC9	AZD8186	1000	PIK3CB	upfront	8618	4958.2	30580	28780
PC9	AZD8186	1000	PIK3CB	upfront	10245	8449.38	30578	29105
PC9	AZD8186	1000	PIK3CB	sequential	1963	1861.54	30580	28780
PC9	AZD8186	1000	PIK3CB	sequential	1963	2072	30580	28780
PC9	Sotrastaurin	1000	PKC	upfront	16134	10754.5	27958	26985
PC9	Go6983	1000	PKC	upfront	10245	7591.61	30578	28420
PC9	Sotrastaurin	1000	PKC	sequential	10175	9065.03	27958	26985
PC9	Go6983	1000	PKC	sequential	10725	10765.8	30578	28420
PC9	WNT-794	1000	Porcupine	sequential	13992	12416.4	30002	30913
PC9	WNT-794	1000	Porcupine	sequential	16279	14419.6	29345	28416
PC9	WNT-794	1000	Porcupine	upfront	22377	21317	30002	30913
PC9	WNT-794	1000	Porcupine	upfront	19769	25203.9	29345	28416
PC9	GSK591	100	PRMT5	sequential	12891	978.805	44384	43319
PC9	GSK591	100	PRMT5	upfront	16570	3800.8	44384	43319
PC9	PFI-2	1000	SETD7	upfront	17834	13613.8	21594	20771
PC9	PFI-2	1000	SETD7	sequential	10968	10012.2	21594	20771
PC9	RMC-4550	1000	SHP2	upfront	19512	10457.9	21678	22145
PC9	RMC-4550	1000	SHP2	sequential	10671	9602.47	21678	22145
PC9	RMC-4550	1000	SHP2	upfront	18577	13479	20567	20471
PC9	RMC-4550	1000	SHP2	sequential	13130	7658.37	20567	20471
PC9	SIRT2183	1000	SIRT1	upfront	8775	9673	72888	72830
PC9	SIRT2183	1000	SIRT1	sequential	4730	5391	72888	72830
PC9	BI-3406	1000	Sos1	upfront	21337	11012.8	28684	28279
PC9	BI-3406	1000	Sos1	sequential	15163	11559.4	28684	28279
PC9	Dasatinib	30	SRC	upfront	16088	1770.29	28243	18064
PC9	Dasatinib	30	SRC	sequential	12589	1436.14	28243	18064
PC9	Dasatinib	30	SRC	upfront	16134	2420.84	27958	22462
PC9	Dasatinib	30	SRC	sequential	10175	2121	27958	22462
PC9	Saracatinib	300	SRC	sequential	12589	8925.09	28243	23957
PC9	Saracatinib	300	SRC	upfront	16088	16221.5	28243	23957
PC9	Saracatinib	300	SRC	upfront	10534	1595.2	19507	15980
PC9	Saracatinib	300	SRC	sequential	9267	4574.19	19507	15980
PC9	AZ'6102	1000	Tankyrase	sequential	14002	2714.87	31239	31439
PC9	AZ'6102	1000	Tankyrase	upfront	22175	4787.97	31239	31439
PC9	XAV-939	300	Tankyrase	upfront	28310	8680	49143	49318
PC9	AZ'6102	1000	Tankyrase	upfront	16570	6948.65	44384	44368
PC9	AZ'6102	1000	Tankyrase	sequential	12891	5766.59	44384	44368
PC9	XAV-939	300	Tankyrase	sequential	12502	9568.15	49143	49318
PC9	K-975	100	TEAD	upfront	16535	3502.41	19076	20317
PC9	K-975	100	TEAD	sequential	12231	3947.94	19076	20317
PC9	K-975	100	TEAD	upfront	16039.5	4832.99	18128	17926
PC9	K-975	100	TEAD	sequential	10293	4865	18128	17926
PC9	K-975	100	TEAD	upfront	17834	3581.29	21594	21355
PC9	K-975	100	TEAD	sequential	10968	4297.7	21594	21355
PC9	AP-18	1000	TRPA1	upfront	18848	9041.2	31219	30901
PC9	AP-18	1000	TRPA1	sequential	11414	5948.06	31219	30901
PC9	ULK101	1000	ULK	upfront	17072	16756.5	18733	18023
PC9	ULK101	1000	ULK	sequential	10206	9160.21	18733	18023
PC9	AZD1775	100	Wee1	sequential	15044	11273.9	30604	30742
PC9	AZD1775	100	Wee1	upfront	20672	16088.4	30604	30742
PC9	AZD1775	100	Wee1	upfront	24924	20208.4	22064	21282
PC9	AZD1775	100	Wee1	sequential	15001	13451.8	22064	21282
PC9	Verteporfin	1000	YAP	upfront	17920	3559.03	28334	26429
PC9	Verteporfin	1000	YAP	sequential	13052	11033.4	28334	26429
PC9	CH6953755	1000	YES1	upfront	17834	9051.7	21594	18449
PC9	CH6953755	1000	YES1	sequential	10968	7635.51	21594	18449
H1975	Capivasertib	300	AKT	Upfront	15327	3990	26010	22452
H1975	Capivasertib	300	AKT	Sequential	9919	1843	26010	22452
H1975	Crizotinib	1000	ALK	Upfront	27164	9331	15857	9866
H1975	Crizotinib	1000	ALK	Sequential	22968	9766	15857	9866
H1975	AZD0156	300	ATM	Upfront	23997	18081	26223	22297
H1975	AZD0156	300	ATM	Sequential	19301	3327	26223	22297
H1975	AZ'5845	300	AXL	Upfront	15327	7070	26010	24380
H1975	AZ'5845	300	AXL	Sequential	9919	4183	26010	24380
H1975	LY3298176	100	AURKA	Upfront	27804	23248	20657	20254
H1975	LY3298176	100	AURKA	Sequential	15943	14311	20657	20254
H1975	AZD2811	100	AURKB	Upfront	15327	4294	26010	24196
H1975	AZD2811	100	AURKB	Sequential	9919	4151	26010	24196
H1975	AZD5153	300	BRD4	Upfront	18969	15925	14522	6025
H1975	AZD5153	300	BRD4	Sequential	12533	3520	14522	6025
H1975	Abemaciclib	100	CDK4/6	Upfront	18969	5061	14522	13752
H1975	Abemaciclib	100	CDK4/6	Sequential	12533	8985	14522	13752
H1975	AZ'6197	100	ERK1/2	Upfront	18969	13771	14522	17038
H1975	AZ'6197	100	ERK1/2	Sequential	12533	6427	14522	17038
H1975	AZD4547	1000	FGFR	Upfront	18969	17770	14522	17389
H1975	AZD4547	1000	FGFR	Sequential	12533	3687	14522	17389
H1975	RSL3	100	GPX4	Upfront	15327	13426	26010	25155
H1975	RSL3	100	GPX4	Sequential	9919	7662	26010	25155
H1975	Quisinostat	10	HDAC	Upfront	27804	5734	20657	8960
H1975	Quisinostat	10	HDAC	Sequential	15943	1748	20657	8960
H1975	BMS-754807	100	IGF-IR	Upfront	28291	12497	16540	17562
H1975	BMS-754807	100	IGF-IR	Sequential	22617	13483	16540	17562
H1975	AZD4205	1000	JAK1	Upfront	27164	18172	15857	17642
H1975	AZD4205	1000	JAK1	Sequential	22968	19845	15857	17642
H1975	Selumetinib	300	MEK1/2	Upfront	18969	10103	14522	17138
H1975	Selumetinib	300	MEK1/2	Sequential	12533	2576	14522	17138
H1975	Olaparib	1000	PARP	Upfront	27164	21001	15857	12235
H1975	Olaparib	1000	PARP	Sequential	22968	19523	15857	12235
H1975	AZD8835	1000	PIK3CA	Upfront	27804	13603	20657	18243
H1975	AZD8835	1000	PIK3CA	Sequential	15943	6783	20657	18243
H1975	AZD8186	1000	PIK3CB	Upfront	27804	13651	20657	18561
H1975	AZD8186	1000	PIK3CB	Sequential	15943	8221	20657	18561
H1975	GSK591	300	PRMT5	Upfront	27804	25708	20657	20405
H1975	GSK591	300	PRMT5	Sequential	15943	14853	20657	20405
H1975	RMC-4550	1000	SHP2	Upfront	27164	17835	15857	17160
H1975	RMC-4550	1000	SHP2	Sequential	22968	15472	15857	17160
H1975	Dasatinib	100	SRC	Upfront	18969	1440	14522	4985
H1975	Dastainib	100	SRC	Sequential	12533	872	14522	4985
H1975	AZ6102	1000	Tankyrase	Upfront	27804	11637	20657	19637
H1975	AZ6102	1000	Tankyrase	Sequential	15943	12578	20657	19637
H1975	K975	100	TEAD	Upfront	23997	12097	26223	24838
H1975	K975	100	TEAD	Sequential	19301	11682	26223	24838
II-18	Capivasertib	300	AKT	Upfront	6532	2044	13556	11623
II-18	Capivasertib	300	AKT	Sequential	3520	3592	13556	11623
II-18	Crizotinib	1000	ALK	Upfront	10856	10783	11834	6692
II-18	Crizotinib	1000	ALK	Sequential	8624	1447	11834	6692
II-18	AZD0156	300	ATM	Upfront	10856	10588	11834	12340
II-18	AZD0156	300	ATM	Sequential	8624	9725	11834	12340
II-18	AZ'5845	300	AXL	Upfront	14837	3610	14747	15713
II-18	AZ'5845	300	AXL	Sequential	12273	10626	14747	15713
II-18	LY3298176	100	AURKA	Upfront	11516	11165	14856	16497
II-18	LY3298176	100	AURKA	Sequential	11581	8517	14856	16497
II-18	AZD2811	100	AURKB	Upfront	6004	1403	12195	3754
II-18	AZD2811	100	AURKB	Sequential	4993	543	12195	3754
II-18	AZD5153	30	BRD4	Upfront	18996	14355	18996	14355
II-18	AZD5153	30	BRD4	Sequential	16416	4366	18996	14355
II-18	Abemaciclib	100	CDK4/6	Upfront	6532	2545	13556	13973
II-18	Abemaciclib	100	CDK4/6	Sequential	3520	1014	13556	13973
II-18	AZ'6197	100	ERK1/2	Upfront	27084	17374	18482	19089
II-18	AZ'6197	100	ERK1/2	Sequential	21014	22672	18482	19089
II-18	AZD4547	1000	FGFR	Upfront	15065	11530	23373	19712
II-18	AZD4547	1000	FGFR	Sequential	7374	2613	23373	19712
II-18	RSL3	100	GPX4	Upfront	6532	1803	13556	7615
II-18	RSL3	100	GPX4	Sequential	3520	183	13556	7615
II-18	Quisinostat	10	HDAC	Upfront	22894	19242	7080	3278
II-18	Quisinostat	10	HDAC	Sequential	21122	426	7080	3278
II-18	BMS-754807	100	IGF-IR	Upfront	10856	1402	11834	9981
II-18	BMS-754807	100	IGF-IR	Sequential	8624	533	11834	9981
II-18	AZD4205	1000	JAK1	Upfront	10856	1637	11834	5849
II-18	AZD4205	1000	JAK1	Sequential	8624	1313	11834	5849
II-18	Selumetinib	300	MEK1/2	Upfront	27084	14414	18482	15324
II-18	Selumetinib	300	MEK1/2	Sequential	21014	16192	18482	15324
II-18	Olaparib	1000	PARP	Upfront	10856	9425	11834	10787
II-18	Olaparib	1000	PARP	Sequential	8624	9480	11834	10787
II-18	AZD8835	1000	PIK3CA	Upfront	27084	4500	18482	14157
II-18	AZD8835	1000	PIK3CA	Sequential	21014	11075	18482	14157
II-18	AZD8186	1000	PIK3CB	Upfront	27084	10186	18482	10971
II-18	AZD8186	1000	PIK3CB	Sequential	21014	12128	18482	10971
II-18	GSK591	300	PRMT5	Upfront	22894	6900	7080	8365
II-18	GSK591	300	PRMT5	Sequential	21122	18846	7080	8365
II-18	RMC-4550	1000	SHP2	Upfront	10856	3197	11834	3603
II-18	RMC-4550	1000	SHP2	Sequential	8624	2644	11834	3603
II-18	Dasatinib	30	SRC	Upfront	13359	2421	11408	10056
II-18	Dastainib	30	SRC	Sequential	10855	4590	11408	10056
II-18	AZ6102	1000	Tankyrase	Upfront	22894	1143	7080	6487
II-18	AZ6102	1000	Tankyrase	Sequential	21122	1302	7080	6487
II-18	K975	100	TEAD	Upfront	6004	1099	12195	10722
II-18	K975	100	TEAD	Sequential	4993	450	12195	10722
HCC827	Capivasertib	300	AKT	Upfront	13929	9345	27404	28525
HCC827	Capivasertib	300	AKT	Sequential	8266	5487	27404	28525
HCC827	Crizotinib	1000	ALK	Upfront	20798	14954	21320	19533
HCC827	Crizotinib	1000	ALK	Sequential	15330	10389	21320	19533
HCC827	AZD0156	300	ATM	Upfront	20798	17445	21320	20728
HCC827	AZD0156	300	ATM	Sequential	15330	12343	21320	20728
HCC827	AZ'5845	300	AXL	Upfront	27729	23914	23435	23017
HCC827	AZ'5845	300	AXL	Sequential	18323	17736	23435	23017
HCC827	LY3298176	100	AURKA	Upfront	18976	8157	20031	17404
HCC827	LY3298176	100	AURKA	Sequential	14243	9179	20031	17404
HCC827	AZD2811	100	AURKB	Upfront	39553	15614	30859	30974
HCC827	AZD2811	100	AURKB	Sequential	22913	14641	30859	30974
HCC827	AZD5153	300	BRD4	Upfront	25542	12336	48895	42047
HCC827	AZD5153	300	BRD4	Sequential	18675	4177	48895	42047
HCC827	Abemaciclib	100	CDK4/6	Upfront	25542	7893	48895	48517
HCC827	Abemaciclib	100	CDK4/6	Sequential	18675	6447	48895	48517
HCC827	AZ'6197	100	ERK1/2	Upfront	18976	9509	20031	19395
HCC827	AZ'6197	100	ERK1/2	Sequential	14243	11028	20031	19395
HCC827	AZD4547	1000	FGFR	Upfront	19044	7759	43928	46426
HCC827	AZD4547	1000	FGFR	Sequential	5666	3349	43928	46426
HCC827	RSL3	100	GPX4	Upfront	27382	27071	35394	29107
HCC827	RSL3	100	GPX4	Sequential	25096	6735	35394	29107
HCC827	Quisinostat	10	HDAC	Upfront	13929	4263	27404	25117
HCC827	Quisinostat	10	HDAC	Sequential	8266	2783	27404	25117
HCC827	BMS-754807	100	IGF-IR	Upfront	20798	23317	21320	21271
HCC827	BMS-754807	100	IGF-IR	Sequential	15330	12639	21320	21271
HCC827	AZD4205	1000	JAK1	Upfront	20798	14954	21320	19533
HCC827	AZD4205	1000	JAK1	Sequential	15330	10389	21320	19533
HCC827	Selumetinib	300	MEK1/2	Upfront	25542	11064	48895	45830
HCC827	Selumetinib	300	MEK1/2	Sequential	18675	11449	48895	45830
HCC827	Olaparib	1000	PARP	Upfront	20798	23712	21320	20699
HCC827	Olaparib	1000	PARP	Sequential	15330	12359	21320	20699
HCC827	AZD8835	1000	PIK3CA	Upfront	13929	10988	27404	27481
HCC827	AZD8835	1000	PIK3CA	Sequential	8266	7053	27404	27481
HCC827	AZD8186	1000	PIK3CB	Upfront	13929	3911	27404	24931
HCC827	AZD8186	1000	PIK3CB	Sequential	8266	3541	27404	24931
HCC827	GSK591	300	PRMT5	Upfront	19044	23966	43928	45471
HCC827	GSK591	300	PRMT5	Sequential	5666	5241	43928	45471
HCC827	RMC-4550	1000	SHP2	Upfront	20798	13443	21320	14863
HCC827	RMC-4550	1000	SHP2	Sequential	15330	6150	21320	14863
HCC827	Dasatinib	100	SRC	Upfront	39553	3887	30859	25600
HCC827	Dastainib	100	SRC	Sequential	22913	4769	30859	25600
HCC827	AZ6102	1000	Tankyrase	Upfront	25542	7719	48895	48752
HCC827	AZ6102	1000	Tankyrase	Sequential	18675	2581	48895	48752
HCC827	K975	100	TEAD	Upfront	23997	12097	34951	35000
HCC827	K975	100	TEAD	Sequential	19301	11682	34951	35000
HCC4006	Capivasertib	300	AKT	Upfront	24440	12540	16794	16667
HCC4006	Capivasertib	300	AKT	Sequential	22375	17009	16794	16667
HCC4006	Crizotinib	1000	ALK	Upfront	17269	13024	18415	16538
HCC4006	Crizotinib	1000	ALK	Sequential	12791	12495	18415	16538
HCC4006	AZD0156	300	ATM	Upfront	17269	16049	18415	20136
HCC4006	AZD0156	300	ATM	Sequential	12791	12017	18415	20136
HCC4006	AZ'5845	300	AXL	Upfront	13701	7098	8654	8778
HCC4006	AZ'5845	300	AXL	Sequential	10510	4811	8654	8778
HCC4006	LY3298176	100	AURKA	Upfront	10436	3240	20795	12909
HCC4006	LY3298176	100	AURKA	Sequential	6549	2660	20795	12909
HCC4006	AZD2811	100	AURKB	Upfront	24440	4618	16794	15556
HCC4006	AZD2811	100	AURKB	Sequential	22375	8050	16794	15556
HCC4006	AZD5153	30	BRD4	Upfront	18913	5729	10921	6659
HCC4006	AZD5153	30	BRD4	Sequential	14882	6675	10921	6659
HCC4006	Abemaciclib	100	CDK4/6	Upfront	18913	4986	10921	9682
HCC4006	Abemaciclib	100	CDK4/6	Sequential	14882	8544	10921	9682
HCC4006	AZ'6197	100	ERK1/2	Upfront	24440	13583	16794	16194
HCC4006	AZ'6197	100	ERK1/2	Sequential	22375	11843	16794	16194
HCC4006	AZD4547	1000	FGFR	Upfront	24440	8922	16794	15254
HCC4006	AZD4547	1000	FGFR	Sequential	22375	14913	16794	15254
HCC4006	RSL3	100	GPX4	Upfront	21234	20958	16638	16157
HCC4006	RSL3	100	GPX4	Sequential	19238	18971	16638	16157
HCC4006	Quisinostat	10	HDAC	Upfront	19238	4028	16638	11619
HCC4006	Quisinostat	10	HDAC	Sequential	21234	5485	16638	11619
HCC4006	BMS-754807	100	IGF-IR	Upfront	17269	9043	18415	20110
HCC4006	BMS-754807	100	IGF-IR	Sequential	12791	11031	18415	20110
HCC4006	AZD4205	1000	JAK1	Upfront	17269	18706	18415	18611
HCC4006	AZD4205	1000	JAK1	Sequential	12791	12883	18415	18611
HCC4006	Selumetinib	300	MEK1/2	Upfront	18913	11691	10921	11823
HCC4006	Selumetinib	300	MEK1/2	Sequential	14882	9587	10921	11823
HCC4006	Olaparib	1000	PARP	Upfront	17269	17984	18415	19909
HCC4006	Olaparib	1000	PARP	Sequential	12791	11672	18415	19909
HCC4006	AZD8835	1000	PIK3CA	Upfront	21234	5322	16638	17000
HCC4006	AZD8835	1000	PIK3CA	Sequential	19238	16733	16638	17000
HCC4006	AZD8186	1000	PIK3CB	Upfront	21234	5442	16638	13580
HCC4006	AZD8186	1000	PIK3CB	Sequential	19238	10291	16638	13580
HCC4006	GSK591	300	PRMT5	Upfront	18913	6672	10921	8429
HCC4006	GSK591	300	PRMT5	Sequential	14882	9076	10921	8429
HCC4006	RMC-4550	1000	SHP2	Upfront	17269	14260	18415	19178
HCC4006	RMC-4550	1000	SHP2	Sequential	12791	9905	18415	19178
HCC4006	Dasatinib	100	SRC	Upfront	21234	4611	16638	11946
HCC4006	Dastainib	100	SRC	Sequential	19238	9807	16638	11946
HCC4006	AZ6102	1000	Tankyrase	Upfront	18913	7773	10921	10464
HCC4006	AZ6102	1000	Tankyrase	Sequential	14882	6454	10921	10464
HCC4006	K975	100	TEAD	Upfront	18550	3939	10533	11174
HCC4006	K975	100	TEAD	Sequential	14365	8845	10533	11174
HCC2935	Capivasertib	300	AKT	Upfront	12748	10308	11459	6508
HCC2935	Capivasertib	300	AKT	Sequential	9121	5935	11459	6508
HCC2935	Crizotinib	1000	ALK	Upfront	29846	33380	19215	19328
HCC2935	Crizotinib	1000	ALK	Sequential	22314	21359	19215	19328
HCC2935	AZD0156	300	ATM	Upfront	29846	30563	19215	21018
HCC2935	AZD0156	300	ATM	Sequential	22314	22268	19215	21018
HCC2935	AZ'5845	300	AXL	Upfront	11050	6331	14515	13261
HCC2935	AZ'5845	300	AXL	Sequential	7456	5716	14515	13261
HCC2935	LY3298176	100	AURKA	Upfront	27691	24157	12485	12503
HCC2935	LY3298176	100	AURKA	Sequential	21627	14079	12485	12503
HCC2935	AZD2811	100	AURKB	Upfront	12748	9004	11459	8433
HCC2935	AZD2811	100	AURKB	Sequential	9121	5744	11459	8433
HCC2935	AZD5153	300	BRD4	Upfront	12748	4313	11459	12963
HCC2935	AZD5153	300	BRD4	Sequential	9121	2577	11459	12963
HCC2935	Abemaciclib	100	CDK4/6	Upfront	12748	9299	11459	8289
HCC2935	Abemaciclib	100	CDK4/6	Sequential	9121	4762	11459	8289
HCC2935	AZ'6197	100	ERK1/2	Upfront	12748	9218	11459	12779
HCC2935	AZ'6197	100	ERK1/2	Sequential	9121	10386	11459	12779
HCC2935	AZD4547	1000	FGFR	Upfront	12748	11767	11459	10978
HCC2935	AZD4547	1000	FGFR	Sequential	9121	9137	11459	10978
HCC2935	RSL3	100	GPX4	Upfront	12748	6782	11459	11659
HCC2935	RSL3	100	GPX4	Sequential	9121	5898	11459	11659
HCC2935	Quisinostat	10	HDAC	Upfront	10360	6237	13875	8247
HCC2935	Quisinostat	10	HDAC	Sequential	6271	6604	13875	8247
HCC2935	BMS-754807	100	IGF-IR	Upfront	29846	22157	19215	20721
HCC2935	BMS-754807	100	IGF-IR	Sequential	22314	22276	19215	20721
HCC2935	AZD4205	1000	JAK1	Upfront	29846	31456	19215	20783
HCC2935	AZD4205	1000	JAK1	Sequential	22314	20709	19215	20783
HCC2935	Selumetinib	300	MEK1/2	Upfront	19044	9548	15413	17846
HCC2935	Selumetinib	300	MEK1/2	Sequential	7139	12803	15413	17846
HCC2935	Olaparib	1000	PARP	Upfront	29846	26000	19215	20816
HCC2935	Olaparib	1000	PARP	Sequential	22314	20711	19215	20816
HCC2935	AZD8835	1000	PIK3CA	Upfront	10360	4474	13875	11742
HCC2935	AZD8835	1000	PIK3CA	Sequential	6271	6133	13875	11742
HCC2935	AZD8186	1000	PIK3CB	Upfront	10360	5798	13875	10785
HCC2935	AZD8186	1000	PIK3CB	Sequential	6271	5865	13875	10785
HCC2935	GSK591	300	PRMT5	Upfront	19044	16114	15413	16250
HCC2935	GSK591	300	PRMT5	Sequential	7139	8088	15413	16250
HCC2935	RMC-4550	1000	SHP2	Upfront	29846	27184	19215	19065
HCC2935	RMC-4550	1000	SHP2	Sequential	22314	19461	19215	19065
HCC2935	Dasatinib	100	SRC	Upfront	10360	3809	13875	10387
HCC2935	Dastainib	100	SRC	Sequential	6271	7412	13875	10387
HCC2935	AZ6102	1000	Tankyrase	Upfront	19044	6186	15413	14605
HCC2935	AZ6102	1000	Tankyrase	Sequential	7139	3766	15413	14605
HCC2935	K975	100	TEAD	Upfront	11060	2026	17077	14205
HCC2935	K975	100	TEAD	Sequential	8847	3320	17077	14205
HCC2279	Capivasertib	300	AKT	Upfront	43517	38917	29252	28497
HCC2279	Capivasertib	300	AKT	Sequential	20224	13718	29252	28497
HCC2279	Crizotinib	1000	ALK	Upfront	33120	32886	14404	13918
HCC2279	Crizotinib	1000	ALK	Sequential	26096	23117	14404	13918
HCC2279	AZD0156	300	ATM	Upfront	33120	33899	14404	14141
HCC2279	AZD0156	300	ATM	Sequential	26096	24700	14404	14141
HCC2279	AZ'5845	300	AXL	Upfront	12635	10747	17376	16660
HCC2279	AZ'5845	300	AXL	Sequential	7396	6731	17376	16660
HCC2279	LY3298176	100	AURKA	Upfront	24171	14599	30726	27184
HCC2279	LY3298176	100	AURKA	Sequential	13969	6941	30726	27184
HCC2279	AZD2811	100	AURKB	Upfront	43517	33417	29252	26881
HCC2279	AZD2811	100	AURKB	Sequential	20224	15669	29252	26881
HCC2279	AZD5153	300	BRD4	Upfront	30623	13929	27284	21473
HCC2279	AZD5153	300	BRD4	Sequential	5698	2468	27284	21473
HCC2279	Abemaciclib	100	CDK4/6	Upfront	30623	12663	27284	22900
HCC2279	Abemaciclib	100	CDK4/6	Sequential	5698	4410	27284	22900
HCC2279	AZ'6197	100	ERK1/2	Upfront	43517	37739	29252	29931
HCC2279	AZ'6197	100	ERK1/2	Sequential	20224	13880	29252	29931
HCC2279	AZD4547	1000	FGFR	Upfront	43517	18515	29252	28680
HCC2279	AZD4547	1000	FGFR	Sequential	20224	10056	29252	28680
HCC2279	RSL3	100	GPX4	Upfront	21942	20148	9426	9001
HCC2279	RSL3	100	GPX4	Sequential	11520	13923	9426	9001
HCC2279	Quisinostat	10	HDAC	Upfront	43517	12401	29252	18838
HCC2279	Quisinostat	10	HDAC	Sequential	20224	6368	29252	18838
HCC2279	BMS-754807	100	IGF-IR	Upfront	33120	34689	14404	15897
HCC2279	BMS-754807	100	IGF-IR	Sequential	26096	24225	14404	15897
HCC2279	AZD4205	1000	JAK1	Upfront	33120	31222	14404	15471
HCC2279	AZD4205	1000	JAK1	Sequential	26096	23446	14404	15471
HCC2279	Selumetinib	300	MEK1/2	Upfront	28057	9078	40085	37446
HCC2279	Selumetinib	300	MEK1/2	Sequential	15997	8896	40085	37446
HCC2279	Olaparib	1000	PARP	Upfront	33120	29844	14404	14748
HCC2279	Olaparib	1000	PARP	Sequential	26096	23107	14404	14748
HCC2279	AZD8835	1000	PIK3CA	Upfront	21942	16779	9426	11417
HCC2279	AZD8835	1000	PIK3CA	Sequential	11520	11621	9426	11417
HCC2279	AZD8186	1000	PIK3CB	Upfront	43517	21552	29252	24547
HCC2279	AZD8186	1000	PIK3CB	Sequential	21824	8075	29252	24547
HCC2279	GSK591	300	PRMT5	Upfront	28057	8326	40085	25877
HCC2279	GSK591	300	PRMT5	Sequential	15997	8560	40085	25877
HCC2279	RMC-4550	1000	SHP2	Upfront	33120	21036	14404	12062
HCC2279	RMC-4550	1000	SHP2	Sequential	26096	16852	14404	12062
HCC2279	Dasatinib	100	SRC	Upfront	43517	15330	29252	28323
HCC2279	Dastainib	100	SRC	Sequential	20224	5305	29252	28323
HCC2279	AZ6102	1000	Tankyrase	Upfront	28057	4144	40085	40767
HCC2279	AZ6102	1000	Tankyrase	Sequential	15997	7147	40085	40767
HCC2279	K975	100	TEAD	Upfront	12635	9258	17376	16798
HCC2279	K975	100	TEAD	Sequential	7396	7714	17376	16798
