# Supplementary material for: The landscape of therapeutic vulnerabilities in EGFR inhibitor osimertinib drug tolerant persister cells
Source: NPJ Precis Oncol. 2022 Dec 27;6:95. doi: 10.1038/s41698-022-00337-w (PMC9794691; doi:10.1038/s41698-022-00337-w)
Supplement: Supplementary file 3 — Supplementary Data 2 [file 41698_2022_337_MOESM3_ESM.xlsx]

## Sheet: Supplementary_Table_S4
Supplementary Data 2: osimertinib DTP upfront and sequential drug combination screen summarized data. This table contains AUCs averaged across experimental replicates if replicates were done, otherwise it is the value from single-replicate of the drug screen. We also provide the combination activity and monotherapy activity calculation values used in Figures 3D-E and described in Methods. The sta…
Cell line	Drug ID	Putative target	Screen format	Avg. AUC DTP	Avg. AUC DTP Combination	Avg. AUC DMSO	Avg. AUC monotherapy	Combination activity	Monotherapy activity	Label	Screen hit status
H1975	Abemaciclib	CDK4/6	upfront	18969	5061	14522	13752	13908	770	Abemaciclib: CDK4/6	hit
H1975	AZ'5845	AXL	upfront	15327	7070	26010	24380	8257	1630	AZ'5845: AXL	none
H1975	AZ'6197	ERK1/2	upfront	18969	13771	14522	17038	5198	-2516	AZ'6197: ERK1/2	none
H1975	AZ6102	Tankyrase	upfront	27804	11637	20657	19637	16167	1020	AZ6102: Tankyrase	hit
H1975	AZD0156	ATM	upfront	23997	18081	26223	22297	5916	3926	AZD0156: ATM	none
H1975	AZD2811	AURKB	upfront	15327	4294	26010	24196	11033	1814	AZD2811: AURKB	hit
H1975	AZD4205	JAK1	upfront	27164	18172	15857	17642	8992	-1785	AZD4205: JAK1	none
H1975	AZD4547	FGFR	upfront	18969	17770	14522	17389	1199	-2867	AZD4547: FGFR	none
H1975	AZD5153	BRD4	upfront	18969	15925	14522	6025	3044	8497	AZD5153: BRD4	none
H1975	AZD8186	PIK3CB	upfront	27804	13651	20657	18561	14153	2096	AZD8186: PIK3CB	hit
H1975	AZD8835	PIK3CA	upfront	27804	13603	20657	18243	14201	2414	AZD8835: PIK3CA	hit
H1975	BMS-754807	IGF-IR	upfront	28291	12497	16540	17562	15794	-1022	BMS-754807: IGF-IR	hit
H1975	Capivasertib	AKT	upfront	15327	3990	26010	22452	11337	3558	Capivasertib: AKT	hit
H1975	Crizotinib	ALK	upfront	27164	9331	15857	9866	17833	5991	Crizotinib: ALK	hit
H1975	Dasatinib	SRC	upfront	18969	1440	14522	4985	17529	9537	Dasatinib: SRC	hit & mono. activity
H1975	GSK591	PRMT5	upfront	27804	25708	20657	20405	2096	252	GSK591: PRMT5	none
H1975	K975	TEAD	upfront	23997	12097	26223	24838	11900	1385	K975: TEAD	hit
H1975	LY3298176	AURKA	upfront	27804	23248	20657	20254	4556	403	LY3298176: AURKA	none
H1975	Olaparib	PARP	upfront	27164	21001	15857	12235	6163	3622	Olaparib: PARP	none
H1975	Quisinostat	HDAC	upfront	27804	5734	20657	8960	22070	11697	Quisinostat: HDAC	hit & mono. activity
H1975	RMC-4550	SHP2	upfront	27164	17835	15857	17160	9329	-1303	RMC-4550: SHP2	none
H1975	RSL3	GPX4	upfront	15327	13426	26010	25155	1901	855	RSL3: GPX4	none
H1975	Selumetinib	MEK1/2	upfront	18969	10103	14522	17138	8866	-2616	Selumetinib: MEK1/2	none
HCC2279	Abemaciclib	CDK4/6	upfront	30623	12663	27284	22900	17960	4384	Abemaciclib: CDK4/6	hit
HCC2279	AZ'5845	AXL	upfront	12635	10747	17376	16660	1888	716	AZ'5845: AXL	none
HCC2279	AZ'6197	ERK1/2	upfront	43517	37739	29252	29931	5778	-679	AZ'6197: ERK1/2	none
HCC2279	AZ6102	Tankyrase	upfront	28057	4144	40085	40767	23913	-682	AZ6102: Tankyrase	hit
HCC2279	AZD0156	ATM	upfront	33120	33899	14404	14141	-779	263	AZD0156: ATM	none
HCC2279	AZD2811	AURKB	upfront	43517	33417	29252	26881	10100	2371	AZD2811: AURKB	hit
HCC2279	AZD4205	JAK1	upfront	33120	31222	14404	15471	1898	-1067	AZD4205: JAK1	none
HCC2279	AZD4547	FGFR	upfront	43517	18515	29252	28680	25002	572	AZD4547: FGFR	hit
HCC2279	AZD5153	BRD4	upfront	30623	13929	27284	21473	16694	5811	AZD5153: BRD4	hit
HCC2279	AZD8186	PIK3CB	upfront	43517	21552	29252	24547	21965	4705	AZD8186: PIK3CB	hit
HCC2279	AZD8835	PIK3CA	upfront	21942	16779	9426	11417	5163	-1991	AZD8835: PIK3CA	none
HCC2279	BMS-754807	IGF-IR	upfront	33120	34689	14404	15897	-1569	-1493	BMS-754807: IGF-IR	none
HCC2279	Capivasertib	AKT	upfront	43517	38917	29252	28497	4600	755	Capivasertib: AKT	none
HCC2279	Crizotinib	ALK	upfront	33120	32886	14404	13918	234	486	Crizotinib: ALK	none
HCC2279	Dasatinib	SRC	upfront	43517	15330	29252	28323	28187	929	Dasatinib: SRC	hit
HCC2279	GSK591	PRMT5	upfront	28057	8326	40085	25877	19731	14208	GSK591: PRMT5	hit & mono. activity
HCC2279	K975	TEAD	upfront	12635	9258	17376	16798	3377	578	K975: TEAD	none
HCC2279	LY3298176	AURKA	upfront	24171	14599	30726	27184	9572	3542	LY3298176: AURKA	none
HCC2279	Olaparib	PARP	upfront	33120	29844	14404	14748	3276	-344	Olaparib: PARP	none
HCC2279	Quisinostat	HDAC	upfront	43517	12401	29252	18838	31116	10414	Quisinostat: HDAC	hit
HCC2279	RMC-4550	SHP2	upfront	33120	21036	14404	12062	12084	2342	RMC-4550: SHP2	hit
HCC2279	RSL3	GPX4	upfront	21942	20148	9426	9001	1794	425	RSL3: GPX4	none
HCC2279	Selumetinib	MEK1/2	upfront	28057	9078	40085	37446	18979	2639	Selumetinib: MEK1/2	hit
HCC2935	Abemaciclib	CDK4/6	upfront	12748	9299	11459	8289	3449	3170	Abemaciclib: CDK4/6	none
HCC2935	AZ'5845	AXL	upfront	11050	6331	14515	13261	4719	1254	AZ'5845: AXL	none
HCC2935	AZ'6197	ERK1/2	upfront	12748	9218	11459	12779	3530	-1320	AZ'6197: ERK1/2	none
HCC2935	AZ6102	Tankyrase	upfront	19044	6186	15413	14605	12858	808	AZ6102: Tankyrase	hit
HCC2935	AZD0156	ATM	upfront	29846	30563	19215	21018	-717	-1803	AZD0156: ATM	none
HCC2935	AZD2811	AURKB	upfront	12748	9004	11459	8433	3744	3026	AZD2811: AURKB	none
HCC2935	AZD4205	JAK1	upfront	29846	31456	19215	20783	-1610	-1568	AZD4205: JAK1	none
HCC2935	AZD4547	FGFR	upfront	12748	11767	11459	10978	981	481	AZD4547: FGFR	none
HCC2935	AZD5153	BRD4	upfront	12748	4313	11459	12963	8435	-1504	AZD5153: BRD4	none
HCC2935	AZD8186	PIK3CB	upfront	10360	5798	13875	10785	4562	3090	AZD8186: PIK3CB	none
HCC2935	AZD8835	PIK3CA	upfront	10360	4474	13875	11742	5886	2133	AZD8835: PIK3CA	none
HCC2935	BMS-754807	IGF-IR	upfront	29846	22157	19215	20721	7689	-1506	BMS-754807: IGF-IR	none
HCC2935	Capivasertib	AKT	upfront	12748	10308	11459	6508	2440	4951	Capivasertib: AKT	none
HCC2935	Crizotinib	ALK	upfront	29846	33380	19215	19328	-3534	-113	Crizotinib: ALK	none
HCC2935	Dasatinib	SRC	upfront	10360	3809	13875	10387	6551	3488	Dasatinib: SRC	none
HCC2935	GSK591	PRMT5	upfront	19044	16114	15413	16250	2930	-837	GSK591: PRMT5	none
HCC2935	K975	TEAD	upfront	11060	2026	17077	14205	9034	2872	K975: TEAD	none
HCC2935	LY3298176	AURKA	upfront	27691	24157	12485	12503	3534	-18	LY3298176: AURKA	none
HCC2935	Olaparib	PARP	upfront	29846	26000	19215	20816	3846	-1601	Olaparib: PARP	none
HCC2935	Quisinostat	HDAC	upfront	10360	6237	13875	8247	4123	5628	Quisinostat: HDAC	none
HCC2935	RMC-4550	SHP2	upfront	29846	27184	19215	19065	2662	150	RMC-4550: SHP2	none
HCC2935	RSL3	GPX4	upfront	12748	6782	11459	11659	5966	-200	RSL3: GPX4	none
HCC2935	Selumetinib	MEK1/2	upfront	19044	9548	15413	17846	9496	-2433	Selumetinib: MEK1/2	none
HCC4006	Abemaciclib	CDK4/6	upfront	18913	4986	10921	9682	13927	1239	Abemaciclib: CDK4/6	hit
HCC4006	AZ'5845	AXL	upfront	13701	7098	8654	8778	6603	-124	AZ'5845: AXL	none
HCC4006	AZ'6197	ERK1/2	upfront	24440	13583	16794	16194	10857	600	AZ'6197: ERK1/2	hit
HCC4006	AZ6102	Tankyrase	upfront	18913	7773	10921	10464	11140	457	AZ6102: Tankyrase	hit
HCC4006	AZD0156	ATM	upfront	17269	16049	18415	20136	1220	-1721	AZD0156: ATM	none
HCC4006	AZD2811	AURKB	upfront	24440	4618	16794	15556	19822	1238	AZD2811: AURKB	hit
HCC4006	AZD4205	JAK1	upfront	17269	18706	18415	18611	-1437	-196	AZD4205: JAK1	none
HCC4006	AZD4547	FGFR	upfront	24440	8922	16794	15254	15518	1540	AZD4547: FGFR	hit
HCC4006	AZD5153	BRD4	upfront	18913	5729	10921	6659	13184	4262	AZD5153: BRD4	hit
HCC4006	AZD8186	PIK3CB	upfront	21234	5442	16638	13580	15792	3058	AZD8186: PIK3CB	hit
HCC4006	AZD8835	PIK3CA	upfront	21234	5322	16638	17000	15912	-362	AZD8835: PIK3CA	hit
HCC4006	BMS-754807	IGF-IR	upfront	17269	9043	18415	20110	8226	-1695	BMS-754807: IGF-IR	none
HCC4006	Capivasertib	AKT	upfront	24440	12540	16794	16667	11900	127	Capivasertib: AKT	hit
HCC4006	Crizotinib	ALK	upfront	17269	13024	18415	16538	4245	1877	Crizotinib: ALK	none
HCC4006	Dasatinib	SRC	upfront	21234	4611	16638	11946	16623	4692	Dasatinib: SRC	hit
HCC4006	GSK591	PRMT5	upfront	18913	6672	10921	8429	12241	2492	GSK591: PRMT5	hit
HCC4006	K975	TEAD	upfront	18550	3939	10533	11174	14611	-641	K975: TEAD	hit
HCC4006	LY3298176	AURKA	upfront	10436	3240	20795	12909	7196	7886	LY3298176: AURKA	none
HCC4006	Olaparib	PARP	upfront	17269	17984	18415	19909	-715	-1494	Olaparib: PARP	none
HCC4006	Quisinostat	HDAC	upfront	19238	4028	16638	11619	15210	5019	Quisinostat: HDAC	hit
HCC4006	RMC-4550	SHP2	upfront	17269	14260	18415	19178	3009	-763	RMC-4550: SHP2	none
HCC4006	RSL3	GPX4	upfront	21234	20958	16638	16157	276	481	RSL3: GPX4	none
HCC4006	Selumetinib	MEK1/2	upfront	18913	11691	10921	11823	7222	-902	Selumetinib: MEK1/2	none
HCC827	Abemaciclib	CDK4/6	upfront	25542	7893	48895	48517	17649	378	Abemaciclib: CDK4/6	hit
HCC827	AZ'5845	AXL	upfront	27729	23914	23435	23017	3815	418	AZ'5845: AXL	none
HCC827	AZ'6197	ERK1/2	upfront	18976	9509	20031	19395	9467	636	AZ'6197: ERK1/2	none
HCC827	AZ6102	Tankyrase	upfront	25542	7719	48895	48752	17823	143	AZ6102: Tankyrase	hit
HCC827	AZD0156	ATM	upfront	20798	17445	21320	20728	3353	592	AZD0156: ATM	none
HCC827	AZD2811	AURKB	upfront	39553	15614	30859	30974	23939	-115	AZD2811: AURKB	hit
HCC827	AZD4205	JAK1	upfront	20798	14954	21320	19533	5844	1787	AZD4205: JAK1	none
HCC827	AZD4547	FGFR	upfront	19044	7759	43928	46426	11285	-2498	AZD4547: FGFR	hit
HCC827	AZD5153	BRD4	upfront	25542	12336	48895	42047	13206	6848	AZD5153: BRD4	hit & mono. activity
HCC827	AZD8186	PIK3CB	upfront	13929	3911	27404	24931	10018	2473	AZD8186: PIK3CB	hit
HCC827	AZD8835	PIK3CA	upfront	13929	10988	27404	27481	2941	-77	AZD8835: PIK3CA	none
HCC827	BMS-754807	IGF-IR	upfront	20798	23317	21320	21271	-2519	49	BMS-754807: IGF-IR	none
HCC827	Capivasertib	AKT	upfront	13929	9345	27404	28525	4584	-1121	Capivasertib: AKT	none
HCC827	Crizotinib	ALK	upfront	20798	14954	21320	19533	5844	1787	Crizotinib: ALK	none
HCC827	Dasatinib	SRC	upfront	39553	3887	30859	25600	35666	5259	Dasatinib: SRC	hit
HCC827	GSK591	PRMT5	upfront	19044	23966	43928	45471	-4922	-1543	GSK591: PRMT5	none
HCC827	K975	TEAD	upfront	23997	12097	34951	35000	11900	-49	K975: TEAD	hit
HCC827	LY3298176	AURKA	upfront	18976	8157	20031	17404	10819	2627	LY3298176: AURKA	hit
HCC827	Olaparib	PARP	upfront	20798	23712	21320	20699	-2914	621	Olaparib: PARP	none
HCC827	Quisinostat	HDAC	upfront	13929	4263	27404	25117	9666	2287	Quisinostat: HDAC	none
HCC827	RMC-4550	SHP2	upfront	20798	13443	21320	14863	7355	6457	RMC-4550: SHP2	none
HCC827	RSL3	GPX4	upfront	27382	27071	35394	29107	311	6287	RSL3: GPX4	none
HCC827	Selumetinib	MEK1/2	upfront	25542	11064	48895	45830	14478	3065	Selumetinib: MEK1/2	hit
II-18	Abemaciclib	CDK4/6	upfront	6532	2545	13556	13973	3987	-417	Abemaciclib: CDK4/6	none
II-18	AZ'5845	AXL	upfront	14837	3610	14747	15713	11227	-966	AZ'5845: AXL	hit
II-18	AZ'6197	ERK1/2	upfront	27084	17374	18482	19089	9710	-607	AZ'6197: ERK1/2	none
II-18	AZ6102	Tankyrase	upfront	22894	1143	7080	6487	21751	593	AZ6102: Tankyrase	hit
II-18	AZD0156	ATM	upfront	10856	10588	11834	12340	268	-506	AZD0156: ATM	none
II-18	AZD2811	AURKB	upfront	6004	1403	12195	3754	4601	8441	AZD2811: AURKB	none
II-18	AZD4205	JAK1	upfront	10856	1637	11834	5849	9219	5985	AZD4205: JAK1	none
II-18	AZD4547	FGFR	upfront	15065	11530	23373	19712	3535	3661	AZD4547: FGFR	none
II-18	AZD5153	BRD4	upfront	18996	14355	18996	14355	4641	4641	AZD5153: BRD4	none
II-18	AZD8186	PIK3CB	upfront	27084	10186	18482	10971	16898	7511	AZD8186: PIK3CB	hit
II-18	AZD8835	PIK3CA	upfront	27084	4500	18482	14157	22584	4325	AZD8835: PIK3CA	hit
II-18	BMS-754807	IGF-IR	upfront	10856	1402	11834	9981	9454	1853	BMS-754807: IGF-IR	none
II-18	Capivasertib	AKT	upfront	6532	2044	13556	11623	4488	1933	Capivasertib: AKT	none
II-18	Crizotinib	ALK	upfront	10856	10783	11834	6692	73	5142	Crizotinib: ALK	none
II-18	Dasatinib	SRC	upfront	13359	2421	11408	10056	10938	1352	Dasatinib: SRC	hit
II-18	GSK591	PRMT5	upfront	22894	6900	7080	8365	15994	-1285	GSK591: PRMT5	hit
II-18	K975	TEAD	upfront	6004	1099	12195	10722	4905	1473	K975: TEAD	none
II-18	LY3298176	AURKA	upfront	11516	11165	14856	16497	351	-1641	LY3298176: AURKA	none
II-18	Olaparib	PARP	upfront	10856	9425	11834	10787	1431	1047	Olaparib: PARP	none
II-18	Quisinostat	HDAC	upfront	22894	19242	7080	3278	3652	3802	Quisinostat: HDAC	none
II-18	RMC-4550	SHP2	upfront	10856	3197	11834	3603	7659	8231	RMC-4550: SHP2	none
II-18	RSL3	GPX4	upfront	6532	1803	13556	7615	4729	5941	RSL3: GPX4	none
II-18	Selumetinib	MEK1/2	upfront	27084	14414	18482	15324	12670	3158	Selumetinib: MEK1/2	hit
PC9	Abemaciclib	CDK4/6	upfront	21337	6409	30578	29713	14928	865	Abemaciclib: CDK4/6	hit
PC9	AZ'5845	AXL	upfront	17393	13109.7	24440.5	24174	4283.32	266.5	AZ'5845: AXL	none
PC9	AZD0156	ATM	upfront	20672	5992.57	29563	30078	14679.4	-515	AZD0156: ATM	hit
PC9	AZD2811	AURKB	upfront	16134	2500.96	27958	17624	13633	10334	AZD2811: AURKB	hit & mono. activity
PC9	AZD4205	JAK1	upfront	17834	14980.7	21594	20838	2853.35	756	AZD4205: JAK1	none
PC9	AZD4547	FGFR	upfront	14566	4375.4	24131	24176.5	10190.6	-45.5	AZD4547: FGFR	hit
PC9	AZD5153	BRD4	upfront	17202	17784	26717	26077	-582.038	640	AZD5153: BRD4	none
PC9	AZD8186	PIK3CB	upfront	10245	7908.5	30580	28780	2336.5	1800	AZD8186: PIK3CB	none
PC9	AZD8835	PIK3CA	upfront	18345.5	10462.2	36000	35527.5	7883.27	472.5	AZD8835: PIK3CA	none
PC9	BMS-754807	IGF-IR	upfront	14965.5	6275.32	30580	30073	8690.18	507	BMS-754807: IGF-IR	none
PC9	Capivasertib	AKT	upfront	15354	13157.6	31840	30684	2196.36	1156	Capivasertib: AKT	none
PC9	Crizotinib	ALK	upfront	24924	7507.51	22064	21103	17416.5	961	Crizotinib: ALK	hit
PC9	Dasatinib	SRC	upfront	16111	2095.56	28100.5	20263	14015.4	7837.5	Dasatinib: SRC	hit & mono. activity
PC9	GSK591	PRMT5	upfront	16570	3800.8	44384	43319	12769.2	1065	GSK591: PRMT5	hit
PC9	LY3298176	AURKA	upfront	18023.5	8008.02	20377	20462.5	10015.5	-85.5	LY3298176: AURKA	hit
PC9	Olaparib	PARP	upfront	22798	17570.2	26334	25091	5227.83	1243	Olaparib: PARP	none
PC9	Quisinostat	HDAC	upfront	21313	4722.17	27958	20800	16590.8	7158	Quisinostat: HDAC	hit
PC9	RMC-4550	SHP2	upfront	19044.5	11968.4	21122.5	21308	7076.08	-185.5	RMC-4550: SHP2	none
PC9	RSL3	GPX4	upfront	16134	13553.8	30326	27837	2580.16	2489	RSL3: GPX4	none
PC9	Selumetinib	MEK1/2	upfront	24473	11179	49189	49721	13294	-532	Selumetinib: MEK1/2	hit
H1975	Abemaciclib	CDK4/6	sequential	12533	8985	14522	13752	3548	770	Abemaciclib: CDK4/6	none
H1975	AZ'5845	AXL	sequential	9919	4183	26010	24380	5736	1630	AZ'5845: AXL	none
H1975	AZ'6197	ERK1/2	sequential	12533	6427	14522	17038	6106	-2516	AZ'6197: ERK1/2	none
H1975	AZ6102	Tankyrase	sequential	15943	12578	20657	19637	3365	1020	AZ6102: Tankyrase	none
H1975	AZD0156	ATM	sequential	19301	3327	26223	22297	15974	3926	AZD0156: ATM	hit
H1975	AZD2811	AURKB	sequential	9919	4151	26010	24196	5768	1814	AZD2811: AURKB	none
H1975	AZD4205	JAK1	sequential	22968	19845	15857	17642	3123	-1785	AZD4205: JAK1	none
H1975	AZD4547	FGFR	sequential	12533	3687	14522	17389	8846	-2867	AZD4547: FGFR	hit
H1975	AZD5153	BRD4	sequential	12533	3520	14522	6025	9013	8497	AZD5153: BRD4	hit & mono. activity
H1975	AZD8186	PIK3CB	sequential	15943	8221	20657	18561	7722	2096	AZD8186: PIK3CB	hit
H1975	AZD8835	PIK3CA	sequential	15943	6783	20657	18243	9160	2414	AZD8835: PIK3CA	hit
H1975	BMS-754807	IGF-IR	sequential	22617	13483	16540	17562	9134	-1022	BMS-754807: IGF-IR	hit
H1975	Capivasertib	AKT	sequential	9919	1843	26010	22452	8076	3558	Capivasertib: AKT	hit
H1975	Crizotinib	ALK	sequential	22968	9766	15857	9866	13202	5991	Crizotinib: ALK	hit
H1975	Dastainib	SRC	sequential	12533	872	14522	4985	11661	9537	Dastainib: SRC	hit & mono. activity
H1975	GSK591	PRMT5	sequential	15943	14853	20657	20405	1090	252	GSK591: PRMT5	none
H1975	K975	TEAD	sequential	19301	11682	26223	24838	7619	1385	K975: TEAD	hit
H1975	LY3298176	AURKA	sequential	15943	14311	20657	20254	1632	403	LY3298176: AURKA	none
H1975	Olaparib	PARP	sequential	22968	19523	15857	12235	3445	3622	Olaparib: PARP	none
H1975	Quisinostat	HDAC	sequential	15943	1748	20657	8960	14195	11697	Quisinostat: HDAC	hit & mono. activity
H1975	RMC-4550	SHP2	sequential	22968	15472	15857	17160	7496	-1303	RMC-4550: SHP2	none
H1975	RSL3	GPX4	sequential	9919	7662	26010	25155	2257	855	RSL3: GPX4	none
H1975	Selumetinib	MEK1/2	sequential	12533	2576	14522	17138	9957	-2616	Selumetinib: MEK1/2	hit
HCC2279	Abemaciclib	CDK4/6	sequential	5698	4410	27284	22900	1288	4384	Abemaciclib: CDK4/6	none
HCC2279	AZ'5845	AXL	sequential	7396	6731	17376	16660	665	716	AZ'5845: AXL	none
HCC2279	AZ'6197	ERK1/2	sequential	20224	13880	29252	29931	6344	-679	AZ'6197: ERK1/2	none
HCC2279	AZ6102	Tankyrase	sequential	15997	7147	40085	40767	8850	-682	AZ6102: Tankyrase	hit
HCC2279	AZD0156	ATM	sequential	26096	24700	14404	14141	1396	263	AZD0156: ATM	none
HCC2279	AZD2811	AURKB	sequential	20224	15669	29252	26881	4555	2371	AZD2811: AURKB	none
HCC2279	AZD4205	JAK1	sequential	26096	23446	14404	15471	2650	-1067	AZD4205: JAK1	none
HCC2279	AZD4547	FGFR	sequential	20224	10056	29252	28680	10168	572	AZD4547: FGFR	hit
HCC2279	AZD5153	BRD4	sequential	5698	2468	27284	21473	3230	5811	AZD5153: BRD4	none
HCC2279	AZD8186	PIK3CB	sequential	21824	8075	29252	24547	13749	4705	AZD8186: PIK3CB	hit
HCC2279	AZD8835	PIK3CA	sequential	11520	11621	9426	11417	-101	-1991	AZD8835: PIK3CA	none
HCC2279	BMS-754807	IGF-IR	sequential	26096	24225	14404	15897	1871	-1493	BMS-754807: IGF-IR	none
HCC2279	Capivasertib	AKT	sequential	20224	13718	29252	28497	6506	755	Capivasertib: AKT	none
HCC2279	Crizotinib	ALK	sequential	26096	23117	14404	13918	2979	486	Crizotinib: ALK	none
HCC2279	Dastainib	SRC	sequential	20224	5305	29252	28323	14919	929	Dastainib: SRC	hit
HCC2279	GSK591	PRMT5	sequential	15997	8560	40085	25877	7437	14208	GSK591: PRMT5	none
HCC2279	K975	TEAD	sequential	7396	7714	17376	16798	-318	578	K975: TEAD	none
HCC2279	LY3298176	AURKA	sequential	13969	6941	30726	27184	7028	3542	LY3298176: AURKA	none
HCC2279	Olaparib	PARP	sequential	26096	23107	14404	14748	2989	-344	Olaparib: PARP	none
HCC2279	Quisinostat	HDAC	sequential	20224	6368	29252	18838	13856	10414	Quisinostat: HDAC	hit & mono. activity
HCC2279	RMC-4550	SHP2	sequential	26096	16852	14404	12062	9244	2342	RMC-4550: SHP2	hit
HCC2279	RSL3	GPX4	sequential	11520	13923	9426	9001	-2403	425	RSL3: GPX4	none
HCC2279	Selumetinib	MEK1/2	sequential	15997	8896	40085	37446	7101	2639	Selumetinib: MEK1/2	none
HCC2935	Abemaciclib	CDK4/6	sequential	9121	4762	11459	8289	4359	3170	Abemaciclib: CDK4/6	none
HCC2935	AZ'5845	AXL	sequential	7456	5716	14515	13261	1740	1254	AZ'5845: AXL	none
HCC2935	AZ'6197	ERK1/2	sequential	9121	10386	11459	12779	-1265	-1320	AZ'6197: ERK1/2	none
HCC2935	AZ6102	Tankyrase	sequential	7139	3766	15413	14605	3373	808	AZ6102: Tankyrase	none
HCC2935	AZD0156	ATM	sequential	22314	22268	19215	21018	46	-1803	AZD0156: ATM	none
HCC2935	AZD2811	AURKB	sequential	9121	5744	11459	8433	3377	3026	AZD2811: AURKB	none
HCC2935	AZD4205	JAK1	sequential	22314	20709	19215	20783	1605	-1568	AZD4205: JAK1	none
HCC2935	AZD4547	FGFR	sequential	9121	9137	11459	10978	-16	481	AZD4547: FGFR	none
HCC2935	AZD5153	BRD4	sequential	9121	2577	11459	12963	6544	-1504	AZD5153: BRD4	none
HCC2935	AZD8186	PIK3CB	sequential	6271	5865	13875	10785	406	3090	AZD8186: PIK3CB	none
HCC2935	AZD8835	PIK3CA	sequential	6271	6133	13875	11742	138	2133	AZD8835: PIK3CA	none
HCC2935	BMS-754807	IGF-IR	sequential	22314	22276	19215	20721	38	-1506	BMS-754807: IGF-IR	none
HCC2935	Capivasertib	AKT	sequential	9121	5935	11459	6508	3186	4951	Capivasertib: AKT	none
HCC2935	Crizotinib	ALK	sequential	22314	21359	19215	19328	955	-113	Crizotinib: ALK	none
HCC2935	Dastainib	SRC	sequential	6271	7412	13875	10387	-1141	3488	Dastainib: SRC	none
HCC2935	GSK591	PRMT5	sequential	7139	8088	15413	16250	-949	-837	GSK591: PRMT5	none
HCC2935	K975	TEAD	sequential	8847	3320	17077	14205	5527	2872	K975: TEAD	none
HCC2935	LY3298176	AURKA	sequential	21627	14079	12485	12503	7548	-18	LY3298176: AURKA	hit
HCC2935	Olaparib	PARP	sequential	22314	20711	19215	20816	1603	-1601	Olaparib: PARP	none
HCC2935	Quisinostat	HDAC	sequential	6271	6604	13875	8247	-333	5628	Quisinostat: HDAC	none
HCC2935	RMC-4550	SHP2	sequential	22314	19461	19215	19065	2853	150	RMC-4550: SHP2	none
HCC2935	RSL3	GPX4	sequential	9121	5898	11459	11659	3223	-200	RSL3: GPX4	none
HCC2935	Selumetinib	MEK1/2	sequential	7139	12803	15413	17846	-5664	-2433	Selumetinib: MEK1/2	none
HCC4006	Abemaciclib	CDK4/6	sequential	14882	8544	10921	9682	6338	1239	Abemaciclib: CDK4/6	none
HCC4006	AZ'5845	AXL	sequential	10510	4811	8654	8778	5699	-124	AZ'5845: AXL	none
HCC4006	AZ'6197	ERK1/2	sequential	22375	11843	16794	16194	10532	600	AZ'6197: ERK1/2	hit
HCC4006	AZ6102	Tankyrase	sequential	14882	6454	10921	10464	8428	457	AZ6102: Tankyrase	hit
HCC4006	AZD0156	ATM	sequential	12791	12017	18415	20136	774	-1721	AZD0156: ATM	none
HCC4006	AZD2811	AURKB	sequential	22375	8050	16794	15556	14325	1238	AZD2811: AURKB	hit
HCC4006	AZD4205	JAK1	sequential	12791	12883	18415	18611	-92	-196	AZD4205: JAK1	none
HCC4006	AZD4547	FGFR	sequential	22375	14913	16794	15254	7462	1540	AZD4547: FGFR	none
HCC4006	AZD5153	BRD4	sequential	14882	6675	10921	6659	8207	4262	AZD5153: BRD4	hit & mono. activity
HCC4006	AZD8186	PIK3CB	sequential	19238	10291	16638	13580	8947	3058	AZD8186: PIK3CB	hit
HCC4006	AZD8835	PIK3CA	sequential	19238	16733	16638	17000	2505	-362	AZD8835: PIK3CA	none
HCC4006	BMS-754807	IGF-IR	sequential	12791	11031	18415	20110	1760	-1695	BMS-754807: IGF-IR	none
HCC4006	Capivasertib	AKT	sequential	22375	17009	16794	16667	5366	127	Capivasertib: AKT	none
HCC4006	Crizotinib	ALK	sequential	12791	12495	18415	16538	296	1877	Crizotinib: ALK	none
HCC4006	Dastainib	SRC	sequential	19238	9807	16638	11946	9431	4692	Dastainib: SRC	hit
HCC4006	GSK591	PRMT5	sequential	14882	9076	10921	8429	5806	2492	GSK591: PRMT5	none
HCC4006	K975	TEAD	sequential	14365	8845	10533	11174	5520	-641	K975: TEAD	none
HCC4006	LY3298176	AURKA	sequential	6549	2660	20795	12909	3889	7886	LY3298176: AURKA	none
HCC4006	Olaparib	PARP	sequential	12791	11672	18415	19909	1119	-1494	Olaparib: PARP	none
HCC4006	Quisinostat	HDAC	sequential	21234	5485	16638	11619	15749	5019	Quisinostat: HDAC	hit
HCC4006	RMC-4550	SHP2	sequential	12791	9905	18415	19178	2886	-763	RMC-4550: SHP2	none
HCC4006	RSL3	GPX4	sequential	19238	18971	16638	16157	267	481	RSL3: GPX4	none
HCC4006	Selumetinib	MEK1/2	sequential	14882	9587	10921	11823	5295	-902	Selumetinib: MEK1/2	none
HCC827	Abemaciclib	CDK4/6	sequential	18675	6447	48895	48517	12228	378	Abemaciclib: CDK4/6	hit
HCC827	AZ'5845	AXL	sequential	18323	17736	23435	23017	587	418	AZ'5845: AXL	none
HCC827	AZ'6197	ERK1/2	sequential	14243	11028	20031	19395	3215	636	AZ'6197: ERK1/2	none
HCC827	AZ6102	Tankyrase	sequential	18675	2581	48895	48752	16094	143	AZ6102: Tankyrase	hit
HCC827	AZD0156	ATM	sequential	15330	12343	21320	20728	2987	592	AZD0156: ATM	none
HCC827	AZD2811	AURKB	sequential	22913	14641	30859	30974	8272	-115	AZD2811: AURKB	hit
HCC827	AZD4205	JAK1	sequential	15330	10389	21320	19533	4941	1787	AZD4205: JAK1	none
HCC827	AZD4547	FGFR	sequential	5666	3349	43928	46426	2317	-2498	AZD4547: FGFR	none
HCC827	AZD5153	BRD4	sequential	18675	4177	48895	42047	14498	6848	AZD5153: BRD4	hit
HCC827	AZD8186	PIK3CB	sequential	8266	3541	27404	24931	4725	2473	AZD8186: PIK3CB	none
HCC827	AZD8835	PIK3CA	sequential	8266	7053	27404	27481	1213	-77	AZD8835: PIK3CA	none
HCC827	BMS-754807	IGF-IR	sequential	15330	12639	21320	21271	2691	49	BMS-754807: IGF-IR	none
HCC827	Capivasertib	AKT	sequential	8266	5487	27404	28525	2779	-1121	Capivasertib: AKT	none
HCC827	Crizotinib	ALK	sequential	15330	10389	21320	19533	4941	1787	Crizotinib: ALK	none
HCC827	Dastainib	SRC	sequential	22913	4769	30859	25600	18144	5259	Dastainib: SRC	hit
HCC827	GSK591	PRMT5	sequential	5666	5241	43928	45471	425	-1543	GSK591: PRMT5	none
HCC827	K975	TEAD	sequential	19301	11682	34951	35000	7619	-49	K975: TEAD	hit
HCC827	LY3298176	AURKA	sequential	14243	9179	20031	17404	5064	2627	LY3298176: AURKA	none
HCC827	Olaparib	PARP	sequential	15330	12359	21320	20699	2971	621	Olaparib: PARP	none
HCC827	Quisinostat	HDAC	sequential	8266	2783	27404	25117	5483	2287	Quisinostat: HDAC	none
HCC827	RMC-4550	SHP2	sequential	15330	6150	21320	14863	9180	6457	RMC-4550: SHP2	hit & mono. activity
HCC827	RSL3	GPX4	sequential	25096	6735	35394	29107	18361	6287	RSL3: GPX4	hit
HCC827	Selumetinib	MEK1/2	sequential	18675	11449	48895	45830	7226	3065	Selumetinib: MEK1/2	none
II-18	Abemaciclib	CDK4/6	sequential	3520	1014	13556	13973	2506	-417	Abemaciclib: CDK4/6	none
II-18	AZ'5845	AXL	sequential	12273	10626	14747	15713	1647	-966	AZ'5845: AXL	none
II-18	AZ'6197	ERK1/2	sequential	21014	22672	18482	19089	-1658	-607	AZ'6197: ERK1/2	none
II-18	AZ6102	Tankyrase	sequential	21122	1302	7080	6487	19820	593	AZ6102: Tankyrase	hit
II-18	AZD0156	ATM	sequential	8624	9725	11834	12340	-1101	-506	AZD0156: ATM	none
II-18	AZD2811	AURKB	sequential	4993	543	12195	3754	4450	8441	AZD2811: AURKB	none
II-18	AZD4205	JAK1	sequential	8624	1313	11834	5849	7311	5985	AZD4205: JAK1	none
II-18	AZD4547	FGFR	sequential	7374	2613	23373	19712	4761	3661	AZD4547: FGFR	none
II-18	AZD5153	BRD4	sequential	16416	4366	18996	14355	12050	4641	AZD5153: BRD4	hit
II-18	AZD8186	PIK3CB	sequential	21014	12128	18482	10971	8886	7511	AZD8186: PIK3CB	hit & mono. activity
II-18	AZD8835	PIK3CA	sequential	21014	11075	18482	14157	9939	4325	AZD8835: PIK3CA	hit
II-18	BMS-754807	IGF-IR	sequential	8624	533	11834	9981	8091	1853	BMS-754807: IGF-IR	hit
II-18	Capivasertib	AKT	sequential	3520	3592	13556	11623	-72	1933	Capivasertib: AKT	none
II-18	Crizotinib	ALK	sequential	8624	1447	11834	6692	7177	5142	Crizotinib: ALK	none
II-18	Dastainib	SRC	sequential	10855	4590	11408	10056	6265	1352	Dastainib: SRC	none
II-18	GSK591	PRMT5	sequential	21122	18846	7080	8365	2276	-1285	GSK591: PRMT5	none
II-18	K975	TEAD	sequential	4993	450	12195	10722	4543	1473	K975: TEAD	none
II-18	LY3298176	AURKA	sequential	11581	8517	14856	16497	3064	-1641	LY3298176: AURKA	none
II-18	Olaparib	PARP	sequential	8624	9480	11834	10787	-856	1047	Olaparib: PARP	none
II-18	Quisinostat	HDAC	sequential	21122	426	7080	3278	20696	3802	Quisinostat: HDAC	hit
II-18	RMC-4550	SHP2	sequential	8624	2644	11834	3603	5980	8231	RMC-4550: SHP2	none
II-18	RSL3	GPX4	sequential	3520	183	13556	7615	3337	5941	RSL3: GPX4	none
II-18	Selumetinib	MEK1/2	sequential	21014	16192	18482	15324	4822	3158	Selumetinib: MEK1/2	none
PC9	Abemaciclib	CDK4/6	sequential	15163	7104.2	30578	29713	8058.8	865	Abemaciclib: CDK4/6	hit
PC9	AZ'5845	AXL	sequential	13218	11991.2	24440.5	24174	1226.79	266.5	AZ'5845: AXL	none
PC9	AZD0156	ATM	sequential	15001	4600.77	29563	30078	10400.2	-515	AZD0156: ATM	hit
PC9	AZD2811	AURKA	sequential	10175	3939.62	27958	10447	6235.38	17511	AZD2811: AURKA	none
PC9	AZD2811	AURKB	sequential	10869.5	2516.31	28335	22001.5	8353.19	6333.5	AZD2811: AURKB	hit & mono. activity
PC9	AZD4205	JAK1	sequential	10968	8034.13	21594	20838	2933.87	756	AZD4205: JAK1	none
PC9	AZD4547	FGFR	sequential	10238	5980.79	24131	24176.5	4257.21	-45.5	AZD4547: FGFR	none
PC9	AZD5153	BRD4	sequential	11599.5	3989.3	26717	26077	7610.2	640	AZD5153: BRD4	hit
PC9	AZD8186	PIK3CB	sequential	10725	4552.62	30580	28780	6172.38	1800	AZD8186: PIK3CB	none
PC9	AZD8835	PIK3CA	sequential	13849	6285.2	36000	35527.5	7563.8	472.5	AZD8835: PIK3CA	hit
PC9	BMS-754807	IGF-IR	sequential	7232.5	1845.25	30580	30073	5387.25	507	BMS-754807: IGF-IR	none
PC9	Capivasertib	AKT	sequential	10725	2028.12	31840	30684	8696.88	1156	Capivasertib: AKT	hit
PC9	Crizotinib	ALK	sequential	15001	8357.86	22064	21103	6643.14	961	Crizotinib: ALK	none
PC9	Dasatinib	SRC	sequential	11382	1778.57	28100.5	20263	9603.43	7837.5	Dasatinib: SRC	hit & mono. activity
PC9	GSK591	PRMT5	sequential	12891	978.805	44384	43319	11912.2	1065	GSK591: PRMT5	hit
PC9	LY3298176	AURKA	sequential	11451	6751.91	20377	20462.5	4699.09	-85.5	LY3298176: AURKA	none
PC9	Olaparib	PARP	sequential	15022.5	10032.3	26334	25091	4990.21	1243	Olaparib: PARP	none
PC9	Quisinostat	HDAC	sequential	13992	2702.78	27958	20800	11289.2	7158	Quisinostat: HDAC	hit & mono. activity
PC9	RMC-4550	SHP2	sequential	11900.5	8630.42	21122.5	21308	3270.08	-185.5	RMC-4550: SHP2	none
PC9	RSL3	GPX4	sequential	10175	1245.14	30326	27837	8929.86	2489	RSL3: GPX4	hit
PC9	Selumetinib	MEK1/2	sequential	14554	10398.7	49189	49721	4155.29	-532	Selumetinib: MEK1/2	none
